# Supplementary material for: Physiological and Biochemical Responses and Transcriptome Analysis of Bangia fuscopurpurea (Rhodophyta) Under High-Temperature Stress
Source: Curr Issues Mol Biol. 2025 Jun 25;47(7):484. doi: 10.3390/cimb47070484 (PMC12293457; doi:10.3390/cimb47070484)
Supplement: Supplementary file 1 [file cimb-47-00484-s001.zip]

Archive with 2 entries (2 files):
- Supplementary material.pdf
- Tables.XLSX
