# Supplementary material for: Physiological and Biochemical Responses and Transcriptome Analysis of Bangia fuscopurpurea (Rhodophyta) Under High-Temperature Stress
Source: Curr Issues Mol Biol. 2025 Jun 25;47(7):484. doi: 10.3390/cimb47070484 (PMC12293457; doi:10.3390/cimb47070484)
Supplement: Supplementary file 1 [file cimb-47-00484-s001.zip › Tables.XLSX]

## Sheet: Table S1
Table S1 Summary of Bangia fuscopurpurea transcriptome sequencing in twelve samples.
sample	ReadSum	BaseSum	GC(%)	Q20(%)	Q30(%)
CT-1d-1	22254649	6642939443	65.45	94.27	85.97
CT-1d-2	21721957	6481359941	64.95	94.31	86.05
CT-1d-3	21267463	6349375881	64.42	94.08	85.5
CT-6h-1	21272754	6348552895	64.31	94.37	86.06
CT-6h-2	21966035	6560895546	65.55	94.17	85.69
CT-6h-3	20928954	6247282949	65.16	94.2	85.65
HT-1d-1	23735775	7093065010	64.36	94.24	85.94
HT-1d-2	21315400	6367591024	65.06	94.13	85.65
HT-1d-3	19963135	5967227921	64.43	94.35	86.05
HT-6h-1	21107868	6302240609	64.21	94.17	85.78
HT-6h-2	23414949	7002676486	63.19	95.95	89.69
HT-6h-3	22136961	6605980220	63.94	94.43	86.3

## Sheet: Table S2
Table S2 Assembly quality statistics of Bangia fuscopurpurea transcriptome
All_Combination.Transcripts Length	100-300	300-500	500-1000	1000-2000	2000+	Total Number	Total Length	N50 Length	Mean Length
Total Number	18781	19855	17030	8706	4855	69229	51879853	1108	749.395
Percentage	0.271288	0.286802	0.245995	0.125757	0.0701296

## Sheet: Table S3
Table S3 The full name of the heatmap gene
abbreviation	The full name of the gene
PsbM	photosystem II PsbM protein
PsbO	photosystem II oxygen-evolving enhancer protein 1
PsbP	photosystem II oxygen-evolving enhancer protein 2
PsbA	photosystem II P680 reaction center D1 protein
PsbC	photosystem II CP43 chlorophyll apoprotein
PsbQ	photosystem II oxygen-evolving enhancer protein 3
PsbS	photosystem II 22kDa protein
PsbU	photosystem II PsbU protein
PsaO	photosystem I subunit PsaO
PetC	cytochrome b6-f complex iron-sulfur subunit
PetF	ferredoxin
PetH	ferredoxin--NADP+ reductase
ApcC	phycobilisome core linker protein
ApcB	allophycocyanin beta subunit
CpcC	phycocyanin-associated rod linker protein
CpcE	phycocyanobilin lyase subunit alpha
Lhca1	light-harvesting complex I chlorophyll a/b binding protein 1
SBPase	sedoheptulose-bisphosphatase
PrkB	phosphoribulokinase
RPE	ribulose-phosphate 3-epimerase
MDH2	malate dehydrogenase
RbcL	ribulose-bisphosphate carboxylase large chain
PdhD	dihydrolipoyl dehydrogenase
SucB	2-oxoglutarate dehydrogenase E2 component (dihydrolipoamide succinyltransferase)
SucA	2-oxoglutarate dehydrogenase E1 component
CS	citrate synthase
ACO	aconitate hydratase
FumC	fumarate hydratase, class II
Pgm	phosphoglucomutase
G6PE	glucose-6-phosphate 1-epimerase
FBP	fructose-1,6-bisphosphatase I
ALDO	fructose-bisphosphate aldolase, class I
PK	pyruvate kinase
TPI	triosephosphate isomerase
FrmA	S-(hydroxymethyl)glutathione dehydrogenase / alcohol dehydrogenase
ADH	alcohol dehydrogenase (NADP+)
PGD	6-phosphogluconate dehydrogenase
PGLS	6-phosphogluconolactonase
G6PD	glucose-6-phosphate 1-dehydrogenase
TK	transketolase
RpiA	ribose 5-phosphate isomerase A
GPD1	glycerol-3-phosphate dehydrogenase (NAD+)
GlpA	glycerol-3-phosphate dehydrogenase
DgkA	diacylglycerol kinase (ATP)
AGPAT8	lysocardiolipin and lysophospholipid acyltransferase
PEMT	phosphatidylethanolamine/phosphatidyl-N-methylethanolamine N-methyltransferase
EPT1	ethanolaminephosphotransferase
PCYT2	ethanolamine-phosphate cytidylyltransferase
PSD	phosphatidylserine decarboxylase
PepA	leucyl aminopeptidase
Ggt	gamma-glutamyltranspeptidase / glutathione hydrolase
Gpx	glutathione peroxidase
ODC	ornithine decarboxylase
HPGDS	prostaglandin-H2 D-isomerase / glutathione transferase
APX	L-ascorbate peroxidase
RRM2	ribonucleoside-diphosphate reductase subunit M2
